# Supplementary material for: Anxiety, Insomnia, and Napping Predict Poorer Sleep Quality in an Autistic Adult Population
Source: Int J Environ Res Public Health. 2021 Sep 19;18(18):9883. doi: 10.3390/ijerph18189883 (PMC8469045; doi:10.3390/ijerph18189883)
Supplement: Supplementary file 1 [file ijerph-18-09883-s001.zip]

Archive with 1 entries (1 files):
- ijerph-1360473-supplementary.pdf
